# Supplementary material for: Thermodynamics of Binding Between Adeno-Associated Viruses and Heparin in Bulk and at Interfaces via Isothermal Titration Calorimetry
Source: Bioengineering (Basel). 2026 May 28;13(6):631. doi: 10.3390/bioengineering13060631 (PMC13295711; doi:10.3390/bioengineering13060631)
Supplement: Supplementary file 1 [file bioengineering-13-00631-s001.zip]

Archive with 1 entries (1 files):
- bioengineering-4275754-supplementary.pdf
